# Supplementary material for: Molecular Cloning and Functional Analysis of IrUGT86A1-like Gene in Medicinal Plant Isodon rubescens (Hemsl.) Hara
Source: Life (Basel). 2022 Aug 28;12(9):1334. doi: 10.3390/life12091334 (PMC9503823; doi:10.3390/life12091334)
Supplement: Supplementary file 1 [file life-12-01334-s001.zip]

Archive with 1 entries (1 files):
- life-1864674-Supplementary.pdf
